# Supplementary material for: Nanomaterial-Doped Xerogels for Biosensing Measurements of Xanthine in Clinical and Industrial Applications
Source: Gels. 2023 May 25;9(6):437. doi: 10.3390/gels9060437 (PMC10297527; doi:10.3390/gels9060437)
Supplement: Supplementary file 1 [file gels-09-00437-s001.zip]

Archive with 1 entries (1 files):
- gels-2414705-supplementary.pptx
